# Supplementary material for: Molecular Dynamics Simulation of Transport Mechanism of Graphene Quantum Dots through Different Cell Membranes
Source: Membranes (Basel). 2022 Jul 31;12(8):753. doi: 10.3390/membranes12080753 (PMC9414618; doi:10.3390/membranes12080753)
Supplement: Supplementary file 1 [file membranes-12-00753-s001.zip]

Archive with 1 entries (1 files):
- membranes-1767506-SI.pdf
